# Supplementary material for: Euglossa williamsi, a new species of orchid bee from the Amazon Basin of Ecuador and Peru, with notes on its taxonomic association and biogeography (Hymenoptera, Apidae)
Source: Zookeys. 2011 Dec 23;(159):49–63. doi: 10.3897/zookeys.159.2239 (PMC3253636; doi:10.3897/zookeys.159.2239)
Supplement: XML Treatment for Euglossa dodsoni [file zookeys.159.2239-treatment2.xml]

<!DOCTYPE tp:taxon-treatment
  PUBLIC "-//TaxonX//DTD Taxonomic Treatment Publishing DTD v0 20100105//EN" "tax-treatment-NSO.dtd">
<tp:taxon-treatment xmlns:tp="http://www.plazi.org/taxpub"><tp:treatment-meta><mixed-citation publication-type="journal"><person-group><name><surname>Hinojosa-Díaz</surname><given-names>Ismael A.</given-names></name><name><surname>Engel</surname><given-names>Michael S.</given-names></name></person-group><article-title>
                    <italic>Euglossa williamsi</italic>, a new species of orchid bee from the Amazon Basin of Ecuador and Peru, with notes on its taxonomic association and biogeography (Hymenoptera, Apidae)</article-title><source>Zookeys</source><day>23</day><month>12</month><year>2011</year><volume>2011</volume><issue>159</issue><fpage>49</fpage><lpage>63</lpage><pub-id pub-id-type="doi">10.3897/zookeys.159.2239</pub-id></mixed-citation></tp:treatment-meta><tp:nomenclature><tp:taxon-name>
                        <tp:taxon-name-part taxon-name-part-type="genus">Euglossa</tp:taxon-name-part>
                        <tp:taxon-name-part taxon-name-part-type="species">dodsoni</tp:taxon-name-part>
                        <object-id xmlns:xlink="http://www.w3.org/1999/xlink" xlink:type="simple">http://species-id.net/wiki/Euglossa_dodsoni</object-id>
                    </tp:taxon-name><tp:taxon-authority>Moure</tp:taxon-authority></tp:nomenclature><tp:treatment-sec sec-type="New records"><title>New records.</title><p>1♂, labeled: “NICARAGUA: Rio San Juan Dept.; 60 km SE San Carlos, Refugio; Bartola, 100m, <named-content xmlns:xlink="http://www.w3.org/1999/xlink" content-type="dwc:verbatimCoordinates" xlink:type="simple">10°58.40'N, 84°20.30'W</named-content>; 28-V-2002, R. Brooks, Z. Falin,; S. Chatzimanolis ex. methyl salicylate/; eucalyptus oil baits, NIC1BFC02111 // <!--PageBreak-->[barcode]; SM0534510; KUNHM-ENT // Euglossa; dodsoni; Moure; Det. I. Hinojosa-Díaz 2004 [specific epithet and author handwritten]". 1♂, labeled, “HONDURAS: G.a Dios; Krausirpi; <named-content xmlns:xlink="http://www.w3.org/1999/xlink" content-type="dwc:verbatimCoordinates" xlink:type="simple">15°03'N, 84°52'W</named-content>; 21–24.V.1994; B.D. Gill // Euglossa; dodsoni ♂; Moure; det. R.W. Brooks 1995 [all handwritten except determiner and first two digits of year]. 2♂♂, locality label as in preceding specimen, determination label: “Euglossa; dodsoni; Moure; Det. I. Hinojosa-Díaz 2011 [specific epithet and author handwritten]". All deposited in the Division of Entomology, University of Kansas Natural History Museum, Lawrence, Kansas.</p></tp:treatment-sec><tp:treatment-sec sec-type="Key to Species Allied to Euglossa dodsoni (males only)"><title>Key to Species Allied to <italic><tp:taxon-name>Euglossa dodsoni</tp:taxon-name></italic> (males only)</title><table-wrap content-type="key" position="float" orientation="portrait"><table><tbody><tr><td rowspan="1" colspan="1">1</td><td rowspan="1" colspan="1">Ivory spot on antennal scape greatly reduced, present laterally on upper half of scape (<xref ref-type="fig" rid="F2">Figs 3–4</xref>); mesoscutellum with sparse punctures on mesal area (punctures separated by at least three puncture diameters), leaving large smooth integumental portions among punctures (<xref ref-type="fig" rid="F1">Fig. 1</xref>); entire body with dominant<!--PageBreak--> blue-green (teal) coloration (<xref ref-type="fig" rid="F1">Figs 1–2</xref>) (Amazonian Ecuador &amp; Peru)</td><td rowspan="1" colspan="1"><italic><tp:taxon-name>Euglossa williamsi</tp:taxon-name></italic> sp. n.</td></tr><tr><td rowspan="1" colspan="1">–</td><td rowspan="1" colspan="1">Ivory spot on antennal scape well developed, occupying most of antero-lateral surface of scape (<xref ref-type="fig" rid="F4">Figs 16</xref>, <xref ref-type="fig" rid="F5">19</xref>); mesoscutellum with moderately dense to dense punctures on mesal area (punctures separated by no more than two puncture diameters) (<xref ref-type="fig" rid="F4">Figs 15</xref>, <xref ref-type="fig" rid="F5">18</xref>); body coloration either green with strong coppery-reddish iridescence or mainly green</td><td rowspan="1" colspan="1">2</td></tr><tr><td rowspan="1" colspan="1">2</td><td rowspan="1" colspan="1">Body coloration green but with a strong coppery-reddish iridescence, particularly on mesoscutum, mesoscutellum, and anterior two-thirds of metasomal terga (<xref ref-type="fig" rid="F4">Fig. 15</xref>) (Honduras to Pacific lowlands of Ecuador)</td><td rowspan="1" colspan="1"><italic><tp:taxon-name>Euglossa dodsoni</tp:taxon-name></italic> Moure</td></tr><tr><td rowspan="1" colspan="1">–</td><td rowspan="1" colspan="1">Body coloration green, at most with some faint coppery iridescence mainly on mesoscutum and anterior half of second metasomal tergum (<xref ref-type="fig" rid="F5">Fig. 18</xref>) (Southern Mexico and Belize)</td><td rowspan="1" colspan="1"><italic><tp:taxon-name>Euglossa obtusa</tp:taxon-name></italic> Dressler</td></tr></tbody></table></table-wrap><fig id="F4" position="float" orientation="portrait"><label>Figures 15–17.</label><caption><p><italic><tp:taxon-name>Euglossa dodsoni</tp:taxon-name></italic> Moure, male. <bold>15</bold> Dorsal habitus <bold>16</bold> Facial aspect <bold>17</bold> Mesotibial tufts.</p></caption><graphic xmlns:xlink="http://www.w3.org/1999/xlink" xlink:href="ZooKeys-159-049-g004.jpg" position="float" orientation="portrait" xlink:type="simple"/></fig><fig id="F5" position="float" orientation="portrait"><label>Figures 18–20.</label><caption><p><italic><tp:taxon-name>Euglossa obtusa</tp:taxon-name></italic> Dressler, male.<bold>18</bold> Dorsal habitus <bold>19</bold> Facial aspect <bold>20</bold> Mesotibial tufts</p></caption><graphic xmlns:xlink="http://www.w3.org/1999/xlink" xlink:href="ZooKeys-159-049-g005.jpg" position="float" orientation="portrait" xlink:type="simple"/></fig></tp:treatment-sec><tp:treatment-sec><!--Section generated to contain objects referenced in tp:taxon-treatment.--><fig id="F2" position="float" orientation="portrait"><label>Figures 3–8.</label><caption><p><italic><tp:taxon-name>Euglossa williamsi</tp:taxon-name></italic> Hinojosa-Díaz and Engel sp. n. male holotype <bold>3</bold> Facial aspect <bold>4</bold> Lateral aspect of mesepisterum showing <italic>preomaular spot</italic> (arrow) <bold>5</bold> Outer surface of mesotibia <bold>6</bold> Mesotibial tufts <bold>7</bold> Ventral view of metasoma showing the absence of integumental modifications on second sternum (arrow) <bold>8</bold> Outer view of metatibia.</p></caption><graphic xmlns:xlink="http://www.w3.org/1999/xlink" xlink:href="ZooKeys-159-049-g002.jpg" position="float" orientation="portrait" xlink:type="simple"/></fig><fig id="F1" position="float" orientation="portrait"><label>Figures 1–2.</label><caption><p><italic><tp:taxon-name>Euglossa williamsi</tp:taxon-name></italic> Hinojosa-Díaz and Engel sp. n., male holotype <bold>1</bold> Dorsal habitus <bold>2</bold> Lateral habitus.</p></caption><graphic xmlns:xlink="http://www.w3.org/1999/xlink" xlink:href="ZooKeys-159-049-g001.jpg" position="float" orientation="portrait" xlink:type="simple"/></fig></tp:treatment-sec></tp:taxon-treatment>
